# Supplementary material for: Dysmorphological and Neuropsychological Phenotypes of Prenatally Alcohol‐Exposed 6‐Year‐Old Children: A Prospective Longitudinal Birth Cohort Study
Source: Alcohol Clin Exp Res (Hoboken). 2026 May 13;50:e70320. doi: 10.1111/acer.70320 (PMC13169235; doi:10.1111/acer.70320)
Supplement: Supplementary file 2 — Table S1: General characteristics of the prenatally alcohol‐exposed (PAE) and control untested and tested children and their mothers. Differences in weight, length, and HC of the newborns were calculated using both anthropometric measures and the SDs (Z scores) of measures based on Finnish growth charts (Sankilampi et al. 2013). Data presented as mean ± SD or proportions. p values were calculated using (1) Student's t‐test (equal variances not assumed, two‐tailed p value), (2) Student's t‐test (equal variances assumed, two‐tailed p value), (3) Mann–Whitney U (exact two‐tailed p value), (4) odds ratio (OR) (95% confidence intervals (CI), Pearson chi‐squared two‐tailed p value), and (5) Fisher's exact test (two‐tailed p‐value). BMI, body mass index; GA, gestational age; HC, head circumference. Table S2: Correlations between prenatal alcohol exposure (PAE) information as well as maternal, newborn and 6‐year‐old characteristics by Spearman's rank correlation. Correlations between AUDIT score, PAE length in gestational weeks (GWs), total FAS score, all dysmorphology score, HCs (SDs) at birth and at the age of 6, maternal characteristics, newborn, and 6‐year‐old phenotype as well as neuropsychological examination results by Spearman's rank correlation. Significant correlation (p < 0.05) are marked in green. *p < 0.05, **p < 0.01, ***p < 0.001. ADHD‐RS, ADHD Rating Scale IV; AUDIT, alcohol use disorders identification test; BMI, body mass index; FAS, fetal alcohol syndrome; FSIQ, Full Scale Intelligent Quotient (IQ); GA, gestational age; GLC, general language composite; HC, head circumference; ISO‐BMI, childhood body mass index (BMI) age‐ and sex‐corrected to the adult BMI equivalent; PIQ, performance IQ; PSQ, processing speed quotient; SDQ, strengths and difficulties; SRS, Social Responsiveness Scale; VIQ, verbal IQ; WMI, Working Memory Index. Table S3: Static balance as well as walking and talking age of 6‐year‐old prenatally alcohol‐exposed (PAE) and control children. E [file ACER-50-0-s001.xlsx]

## Sheet: Contents
Supplementary Material: Supplementary Tables for Dysmorphological and neuropsychological phenotypes of prenatally alcohol-exposed six-year-old children
Table S1		General characteristics of the prenatally alcohol-exposed (PAE) and control children as well as information about the prenatal exposures in the original cohort and both untested and tested children
Table S2		Correlations between PAE information as well as maternal, newborn and six-year-old characteristics by Spearmann rank correlation
Table S3		Static balance as well as walking and talking age of six-year-old control and PAE children
Table S4		Somatic health of six-year-old control and PAE children
Table S5		Performance of six-year-old control and PAE children in cognitive tests
Table S6		Adjustment of cognitive scores for educational level using a multivariate general linear model
Table S7		Adaptive functioning of six-year-old control and PAE children
Table S8		ADHD symptoms of six-year-old control and PAE children
Table S9		Social functioning of six-year-old control and PAE children
Table S10		Early (children exposed up to gestational week (GW) 7) and longer PAE (exposed longer than seven first GWs) comparisons

## Sheet: Table S1
Supplementary Table 1. General characteristics of the prenatally alcohol-exposed (PAE) and control untested and tested children and their mothers. Differences in weight, length, and HC of the newborns were calculated using both anthropometric measures and the SDs (z-scores) of measures based on Finnish growth charts (Sankilampi et al., 2013). Data presented as mean ±SD or proportions. p-values we…
		UNTESTED AT SIX YEARS				TESTED AT SIX YEARS				CONTROL Untested - Tested				PAE Untested - Tested
		Control children (n = 49) mean (±SD)	PAE children (n = 45) mean (±SD)	P-value or OR (95% CI, P-value)		Control children (n = 52) mean (±SD)	PAE children (n = 28) mean (±SD)	P-value or OR (95% CI, P-value)		Control children Untested (n = 49) mean (±SD)	Control children Tested (n = 52) mean (±SD)	P-value or OR (95% CI, P-value)		PAE children Untested (n = 45) mean (±SD)	PAE children Tested (n = 28) mean (±SD)	P-value or OR (95% CI, P-value)
Maternal characteristics
Age	(years)	32.1 (±4.8)	29.3 (±7.4)	0.033(1)		31.3 (±4.5)	29.4 (±6.2)	0.159(1)		32.1 (±4.8)	31.3 (±4.5)	0.408(2)		29.3 (±7.4)	29.4 (±6.2)	0.835(3)
Pre-pregnancy BMI	(kg/m2)	22.8 (±3.8) n=45	24.4 (±5.4) n=36	0.258(3)		22.8 (±3.2) n=52	25.5 (±6.2) n=22	0.191(3)		22.8 (±3.8) n=45	22.8 (±3.2) n=52	0.738(3)		24.4 (±5.4) n=36	25.5 (±6.2) n=22	0.659(3)
Gestational weight gain	(kg)	14.7 (±4.1) n=45	12.4 (±6.8) n=29	0.013(3)		14.9 (±3.7) n=49	15.1 (±5.8) n=19	0.899(1)		14.7 (±4.1) n=45	14.9 (±3.7) n=49	0.891(3)		12.4 (±6.8) n=29	15.1 (±5.8) n=19	0.119(3)
Parity	(% of firstborns)	26 (53.1%)	32 (72.7%) n=44	2.4 (1.0-5.6, p = 0.057)(4)		30 (57.7%)	20 (71.4%)	1.8 (0.7-4.9, p = 0.333)(4)		26 (53.1%)	30 (57.7%)	1.2 (0.6-2.7, p = 0.692)(4)		32 (72.7%) n=44	20 (71.4%)	0.9 (0.3-2.7, p > 0.999)(4)
At birth
Sex	(males/females) n (%)	25/24 (51.0/49.0%)	20/25 (44.4/55.6%)	1.3 (0.6-2.9, p = 0.543)(4)		27/25 (51.9/48.1%)	11/17 (39.3/60.7%)	1.7 (0.7-4.2, p = 0.350)(4)		25/24 (51.0/49.0%)	27/25 (51.9/48.1%)	1.0 (0.4-2.1, p > 0.999)(4)		20/25 (44.4/55.6%)	11/17 (39.3/60.7%)	1.2 (0.5-3.2, p = 0.808)(4)
GA	(days)	280.4 (±7.5)	278.8 (±12.4)	0.989(3)		286.5 (±7.1)	276.4 (±14.9)	0.002(1)		280.4 (±7.5)	286.5 (±7.1)	< 0.001(2)		278.8 (±12.4)	276.4 (±14.9)	0.559(3)
GA < 38 weeks	n (%)	2 (2%)	4 (8.9%)	2.3 (0.4-13.2, p = 0.421)(4)		0 (0%)	5 (17.9%)	0.004(5)		2 (2%)	0 (0%)	0.233(5)		4 (8.9%)	5 (17.9%)	2.2 (0.5-9.1, p = 0.291)(4)
Birth weight	(g)	3636 (±437)	3373 (±581)	0.015(2)		3670 (±415)	3240 (±526)	< 0.001(2)		3636 (±437)	3670 (±415)	0.692(2)		3373 (±581)	3240 (±526)	0.327(2)
	(SD)	-0.21 (±1.0)	-0.33 (±1.3)	0.092(3)		-0.09 (±1.0)	-0.48 (±0.9)	0.088(2)		-0.21 (±1.0)	-0.09 (±1.0)	0.445(3)		-0.33 (±1.3)	-0.48 (±0.9)	0.597(2)
Birth weight ≤ -1.25 SD	n (%)	5 (10.2%)	10 (22.2%)	2.5 (0.8-8.0, p = 0.159)(4)		7 (13.5%)	4 (14.3%)	1.1 (0.3-4.0, p > 0.999)(4)		5 (10.2%)	7 (13.5%)	1.4 (0.4-4.6, p = 0.761)(4)		10 (22.2%)	4 (14.3%)	0.6 (0.2-2.1, p = 0.545)(4)
Birth length	(cm)	50.7 (±2.2)	49.6 (±2.7)	0.021(3)		50.4 (±1.6)	48.9 (±2.2)	< 0.001(3)		50.7 (±2.2)	50.4 (±1.6)	0.740(3)		49.6 (±2.7)	48.9 (±2.2)	0.147(3)
	(SD)	-0.24 (±1.23)	-0.34 (±1.33)	0.091(2)		-0.13 (±0.90)	-0.91 (±0.96)	0.062(2)		-0.24 (±1.23)	-0.13 (±0.90)	0.265(2)		-0.34 (±1.33)	-0.91 (±0.96)	0.499(2)
Birth length ≤ -1.25 SD	n (%)	5 (10.2%)	11 (24.4%)	2.8 (0.9-9.0, p = 0.099)(4)		6 (11.5%)	8 (28.6%)	3.1 (0.9-10.0, p = 0.070)(4)		5 (10.2%)	6 (11.5%)	1.1 (0.3-4.0, p > 0.999)(4)		11 (24.4%)	8 (28.6%)	1.2 (0.4-3.6, p = 0.786)(4)
HC	(cm)	35.4 (±1.4)	34.1 (±2.1)	< 0.001(2)		35.6 (±1.2)	34.3 (±2.6)	< 0.001(3)		35.4 (±1.4)	35.6 (±1.2)	0.357(3)		34.1 (±2.1)	34.3 (±2.6)	0.582(2)
	(SD)	0.30 (±1.10)	-0.59 (±1.50)	< 0.001(2)		0.22 (±0.87)	-0.24 (±1.07)	0.042(2)		0.30 (±1.10)	0.22 (±0.87)	0.660(2)		-0.59 (±1.50)	-0.24 (±1.07)	0.283(2)
HC ≤ -1.25 SD	n (%)	2 (4.1%)	13 (28.9%)	9.5 (2.0-45.2, p = 0.001)(4)		3 (5.8%)	4 (14.3%)	2.7 (0.6-13.1, p = 0.232)(4)		2 (4.1%)	3 (5.8%)	1.4 (0.2-9.0, p > 0.999)(4)		13 (28.9%)	4 (14.3%)	0.4 (0.1-1.4, p = 0.170)(4)

## Sheet: Table S2
Supplementary Table 2. Correlations between prenatal alcohol exposure (PAE) information as well as maternal, newborn and six-year-old characteristics by Spearmann rank correlation. Correlations between AUDIT score, PAE length in gestational weeks (GWs), total FAS score, all dysmorphology score, HCs (SDs) at birth and at the age of six, maternal characteristics, newborn and six-year-old phenotype …
		AUDIT score	PAE length in GWs	Total FAS score	All dysmorphology score	HC (SD) at birth	HC (SD) at six years of age
AUDIT score	Correlation Coefficient	--
	Sig. (2-tailed)
	N	17
PAE length in GWs	Correlation Coefficient	-0.245226	--
	Sig. (2-tailed)	0.342787
	N	17	28
Total FAS score	Correlation Coefficient	0.304328	0.412*	--
	Sig. (2-tailed)	0.251791	0.0406606
	N	16	25	75
All dysmorphology score	Correlation Coefficient	0.554*	0.254585	0.839***	--
	Sig. (2-tailed)	0.0261292	0.219403	5.51655e-21
	N	16	25	75	75
HC (SD) at birth	Correlation Coefficient	-0.32143	0.0593093	-0.303**	-0.272*	--
	Sig. (2-tailed)	0.208373	0.764337	0.00821743	0.0180423
	N	17	28	75	75	80
HC (SD) at six years of age	Correlation Coefficient	-0.335061	-0.048356	-0.351**	-0.212186	0.465***	--
	Sig. (2-tailed)	0.20459	0.818453	0.00214864	0.0695324	3.02333e-05
	N	16	25	74	74	74	74
Maternal age	Correlation Coefficient	-0.374233	-0.112882	-0.121851	-0.129183	0.125362	0.175578
	Sig. (2-tailed)	0.138907	0.56738	0.297681	0.269333	0.267862	0.13457
	N	17	28	75	75	80	74
Pre-pregnancy BMI	Correlation Coefficient	-0.283664	-0.0537087	0.0576887	0.00551752	0.150422	-0.0156841
	Sig. (2-tailed)	0.325703	0.81236	0.637757	0.964111	0.200811	0.898985
	N	14	22	69	69	74	68
Gestational weight gain (kg)	Correlation Coefficient	-0.205012	-0.202735	0.010738	-0.0672684	0.340**	0.147807
	Sig. (2-tailed)	0.545367	0.405181	0.933434	0.600398	0.00449857	0.251604
	N	11	19	63	63	68	62
GA days (SD)	Correlation Coefficient	0.0716058	-0.347431	-0.194647	-0.265*	0.121923	0.0931801
	Sig. (2-tailed)	0.784776	0.0700607	0.0942431	0.0218171	0.281314	0.429739
	N	17	28	75	75	80	74
Birth weight (SD)	Correlation Coefficient	-0.174954	-0.0787848	-0.252*	-0.241*	0.561***	0.346**
	Sig. (2-tailed)	0.501827	0.690259	0.0293675	0.0375427	6.36279e-08	0.00250885
	N	17	28	75	75	80	74
Birth length (SD)	Correlation Coefficient	-0.367096	0.00701033	-0.272*	-0.281*	0.328**	0.240*
	Sig. (2-tailed)	0.147206	0.971757	0.0182917	0.0147152	0.00301964	0.0394189
	N	17	28	75	75	80	74
Weight at six years of age (SD)	Correlation Coefficient	-0.451327	-0.245991	-0.103675	-0.00231618	0.252*	0.428***
	Sig. (2-tailed)	0.0792987	0.235895	0.37607	0.984265	0.0292579	0.000142968
	N	16	25	75	75	75	74
ISO-BMI at six years of age	Correlation Coefficient	-0.480118	-0.289633	-0.0554077	0.04958	0.276*	0.434***
	Sig. (2-tailed)	0.059808	0.160218	0.636821	0.672716	0.0166453	0.000111661
	N	16	25	75	75	75	74
Height at six years of age (SD)	Correlation Coefficient	-0.110044	0.212268	-0.0814347	0.0371526	0.179286	0.373**
	Sig. (2-tailed)	0.684958	0.308359	0.487335	0.751656	0.123783	0.00108101
	N	16	25	75	75	75	74
FSIQ	Correlation Coefficient	-0.34319	-0.131981	-0.354**	-0.334**	0.147388	0.181659
	Sig. (2-tailed)	0.210452	0.529426	0.0019487	0.00363135	0.200836	0.124015
	N	15	25	74	74	77	73
VIQ	Correlation Coefficient	-0.358997	-0.238427	-0.241*	-0.230*	0.154423	0.0662625
	Sig. (2-tailed)	0.188814	0.251071	0.0384464	0.0487167	0.179936	0.577536
	N	15	25	74	74	77	73
PIQ	Correlation Coefficient	-0.230976	0.0965745	-0.345**	-0.290*	0.134776	0.261*
	Sig. (2-tailed)	0.407531	0.646071	0.00259403	0.0121031	0.242544	0.025523
	N	15	25	74	74	77	73
WMI	Correlation Coefficient	-0.412772	-0.107496	-0.302**	-0.304**	0.117203	0.171109
	Sig. (2-tailed)	0.126238	0.609038	0.00881057	0.00854697	0.310044	0.147778
	N	15	25	74	74	77	73
PSI	Correlation Coefficient	-0.128714	-0.356714	-0.232*	-0.199216	0.0901614	0.144741
	Sig. (2-tailed)	0.647549	0.0800553	0.0464771	0.0888207	0.435501	0.221793
	N	15	25	74	74	77	73
GLC	Correlation Coefficient	-0.0771994	-0.302208	-0.132694	-0.176957	0.103536	0.0428019
	Sig. (2-tailed)	0.784499	0.142031	0.259727	0.131488	0.370212	0.719182
	N	15	25	74	74	77	73
ADHD-RS total score - Parent	Correlation Coefficient	0.42815	0.214122	0.439***	0.328**	-0.209123	-0.262*
	Sig. (2-tailed)	0.0980297	0.283512	9.03131e-05	0.00437244	0.0643707	0.0248605
	N	16	27	74	74	79	73
ADHD-RS inattention score - Parent	Correlation Coefficient	0.614*	0.105271	0.399***	0.338**	-0.0744266	-0.207538
	Sig. (2-tailed)	0.0114451	0.601268	0.000426027	0.00326595	0.514479	0.078096
	N	16	27	74	74	79	73
ADHD-RS hyperactivity score - Parent	Correlation Coefficient	0.280443	0.280996	0.391***	0.224936	-0.277*	-0.283*
	Sig. (2-tailed)	0.292764	0.155666	0.000572433	0.0540049	0.0133304	0.0153919
	N	16	27	74	74	79	73
SDQ hyperactivity - Parent	Correlation Coefficient	0.428712	0.212761	0.464***	0.362**	-0.346**	-0.426***
	Sig. (2-tailed)	0.110831	0.318203	3.62414e-05	0.00166813	0.00218269	0.000189111
	N	15	24	73	73	76	72
ADHD-RS total score - Teacher	Correlation Coefficient	0.232559	0.297872	0.487***	0.354**	-0.178254	-0.345**
	Sig. (2-tailed)	0.423658	0.189707	9.3209e-05	0.00591113	0.158763	0.00742128
	N	14	21	59	59	64	59
ADHD-RS inattention score - Teacher	Correlation Coefficient	0.52609	0.119711	0.465***	0.371**	-0.0907583	-0.319*
	Sig. (2-tailed)	0.0533094	0.605254	0.000210133	0.00382577	0.475703	0.0136788
	N	14	21	59	59	64	59
ADHD-RS hyperactivity score - Teacher	Correlation Coefficient	0.0221732	0.294523	0.440***	0.296*	-0.24398	-0.322*
	Sig. (2-tailed)	0.940026	0.194975	0.000492376	0.0228814	0.0520359	0.0127574
	N	14	21	59	59	64	59
SDQ hyperactivity - Teacher	Correlation Coefficient	0.253523	0.0879582	0.423***	0.274*	-0.196148	-0.324*
	Sig. (2-tailed)	0.426565	0.728548	0.000932001	0.0373734	0.129765	0.0130926
	N	12	18	58	58	61	58
SRS total T-score - Parent (raw scores)	Correlation Coefficient	0.547*	0.0245508	0.265*	0.218852	-0.0146798	-0.275*
	Sig. (2-tailed)	0.0346757	0.907267	0.0226798	0.0610184	0.899166	0.018524
	N	15	25	74	74	77	73
SRS total T-score - Teacher (raw scores)	Correlation Coefficient	0.550345	-0.190815	0.374**	0.342**	-0.0588532	-0.20196
	Sig. (2-tailed)	0.0513127	0.433915	0.00382732	0.00853448	0.652322	0.128432
	N	13	19	58	58	61	58
SDQ total score - Parent	Correlation Coefficient	0.248878	0.190362	0.419***	0.294*	-0.233*	-0.323**
	Sig. (2-tailed)	0.371071	0.37294	0.000223422	0.0115476	0.0430514	0.00557476
	N	15	24	73	73	76	72
SDQ total score - Teacher	Correlation Coefficient	0.0861161	0.100053	0.448***	0.343**	-0.166835	-0.429**
	Sig. (2-tailed)	0.790155	0.692838	0.000417048	0.00846935	0.19876	0.000776832
	N	12	18	58	58	61	58

## Sheet: Table S3
Supplementary Table 3. Static balance as well as walking and talking age of six-year-old prenatally alcohol-exposed (PAE) and control children. Examination results of the static balance, which was measured by standing on one foot with eyes open and closed (best of three tries for each foot, presented as sum of both feet) as well as walking and talking ages. Data presented as mean (±SD) and propor…
		Control children (n = 50)	PAE children (n = 25)	P-value or OR (95% CI, P-value)
Static balance, sum of both feet eyes open in seconds	mean (±SD)	87.2 (±93.0)	53.2 (±49.8)	0.024(1)
Static balance, sum of both feet eyes closed in seconds	mean (±SD)	13.80 (±8.2)	9.2 (±7.1)	0.006(1)
Weak balance, sum of both feet eyes open in seconds <20 seconds or sum of both feet eyes closed in seconds <5 seconds	n (%)	4 (8%)	6 (24%)	0.075(2)
Walking age (months)	mean (±SD)	12.0 (±2.0)	12.6 (±2.4) n=23	0.274(1)
Started to walk after 15 months of age	n (%)	3 (6%)	4 (17%) n=23	3.3 (0.7-16.2, p = 0.196)(2)
First words (age, months)	mean (±SD)	13.7 (±3.9) n=49	14.9 (±3.5) n=21	0.055(1)
First phrases (age, years)	mean (±SD)	1.8 (±0.4) n=49	2.2 (±0.4) n=20	< 0.001(1)
Started to talk in phrases after 2 years of age	n (%)	6 (12.3%) n=49	7 (35%) n=20	3.9 (1.1-13.5, p = 0.042)(2)

## Sheet: Table S4
Supplementary Table 4. Somatic health of six-year-old prenatally alcohol-exposed (PAE) and control children. Proportions of somatic health conditions in six-year-old PAE and control children. Eyesight problems are included in dysmorphology. p-values were calculated using 1) odds ratio (OR) (95% confidence intervals (CI), Pearson Chi-Square two-tailed p-value), and 2) Fisher's exact test (two-tail…
	Control children (n = 50) n (%)	PAE children (n = 25) n (%)	OR (95% CI, P-value)
Recurrent otitis media	7 (14%)	10 (40%)	4.1 (1.3-12.7, p = 0.018)(1)
Eating problems, very selective eater	2 (4%)	7 (28%)	9.3 (1.8-49.2, p = 0.005)(1)
Atopy, eczema, allergies, or asthma	11 (22%)	5 (20%)	0.8 (0.3-2.9, p > 0.999)(1)
Seizures (febrile or other, any, EEG performed)	1 (2%)	5 (20%)	12.3 (1.4-111.6, p = 0.014)(1)
Adenoid/tonsillar hypertrophy	2 (4%)	4 (16%)	4.6 (0.8-26.9, p = 0.170)(1)
Significant dental caries	0 (0%)	2 (8%)	0.108(2)

## Sheet: Table S5
Supplementary Table 5. Performance of six-year-old prenatally alcohol-exposed (PAE) and control children in cognitive tests. Performance scores and proportions < 80 (threshold for significant developmental delay in Finland) and < 85 (cut-off for boderline intellectual functioning (BIF)) of six-year-old PAE and control children in cognitive tests. Performance scores presented as mean (range, ±SD).…
		Control children (n = 52)	PAE children (n = 25)	P-value or OR (95% CI, P-value)
FSIQ	mean (range, ±SD)	103.5 (80-126, ±10.7)	92.4 (64-120, ±15.0)	0.002(2)
FSIQ proportion <80	n (%)	0 (%)	5 (20%)	0.003(4)
FSIQ proportion <85	n (%)	3 (5.8%)	8 (32%)	7.7 (1.8-32.4, p = 0.004)(3)
VIQ	mean (range, ±SD)	102.3 (57-124, ±15.5)	90.4 (57-122, ±21.8)	0.019(2)
VIQ proportion <80	n (%)	5 (9.6%)	7 (28%)	3.7 (1.0-13.0, p = 0.043)(3)
VIQ proportion <85	n (%)	6 (11.5%)	8 (32 %)	3.6 (1.1-11.9, p = 0.034)(3)
PIQ	mean (range, ±SD)	105.0 (72-137, ±14.1)	92.3 (61-118, ±15.8)	0.001(1)
PIQ proportion <80	n (%)	1 (1.9%)	4 (16%)	9.7 (1.0-92.1, p = 0.036)(3)
PIQ proportion <85	n (%)	2 (3.8%)	5 (20%)	6.3 (1.1-34.9, p = 0.033)(3)
WMI	mean (range, ±SD)	101.1 (61-136, ±12.8)	89.1 (58-118, ±15.8)	0.001(1)
WMI proportion <80	n (%)	3 (5.8%)	7 (28%)	6.4 (1.5-27.3, p = 0.011)(3)
WMI proportion <85	n (%)	5 (9.6%)	9 (36%)	5.3 (1.5-18.1, p = 0.008)(3)
PSI	mean (range, ±SD)	106.2 (64-142, ±15.5)	98.2 (61-133, ±21.9)	0.111(2)
PSI proportion <80	n (%)	3 (5.8%)	5 (20%)	4.1 (0.9-18.7, p = 0.068)(3)
PSI proportion <85	n (%)	3 (5.8%)	7 (28%)	6.4 (1.5-27.3, p = 0.011)(3)
GLC	mean (range, ±SD)	102.7 (58-148, ±17.8)	95.1 (58-121, ±16.7)	0.079(1)
GLC proportion <80	n (%)	5 (9.6%)	5 (20%)	2.4 (0.6-9.0, p = 0.279)(3)
GLC proportion <85	n (%)	8 (15.4%)	5 (20%)	1.4 (0.4-4.7, p = 0.747)(3)

## Sheet: Table S6
Supplementary Table 6. Adjustment of cognitive scores for educational level using a multivariate general linear model. Cognitive scores were adjusted for educational level using a multivariate general linear model in IBM SPSS Statistics, with group (control vs PAE) and the education level of the more highly educated parent as fixed factors. In models with education level as predictor, the effects…
	Predictor	F-value	P-value	partial η²
VIQ	Education level	20.34	<0.001	0.22
	Group	0.09	0.763	0.001
PIQ	Education level	0.41	0.526	0.006
	Group	7.19	0.009	0.09
PSI	Education level	1.05	0.310	0.01
	Group	1.32	0.255	0.02
GLC	Education level	9.80	0.003	0.12
	Group	0.01	0.936	0.00
WMI	Education level	3.12	0.081	0.04
	Group	4.70	0.033	0.06
FSIQ	Education level	10.73	0.002	0.13
	Group	2.93	0.091	0.04

## Sheet: Table S7
Supplementary Table 7. Adaptive functioning of six-year-old prenatally alcohol-exposed (PAE) and control children. Adaptive daily life functioning according to Vineland interview of PAE and control children at the age of six. Differences between socioemotional age and chronological age as well as different scores presented as mean (±SD). p-values were calculated using 1) Mann-Whitney U (exact two…
		Control children (n = 48)	PAE children (n = 26)	P-value or OR (95% CI, P-value)
Socioemotional age – chronological age, difference in years	mean (±SD)	0.7 (±0.9)	-0.2 (±1.0)	< 0.001(1)
Socioemotional age – chronological age, greater than 1 year	n (%)	1 (2.1%)	10 (38.5%)	29.4 (3.5-247.8, p < 0.001)(2)
Total score	mean (±SD)	64.5 (±3.9)	60.8 (±4.4)	< 0.001(1)
Communication score	mean (±SD)	8.3 (±1.7)	7.3 (±1.4)	0.020(1)
Socialization score	mean (±SD)	7.8 (±0.8)	7.4 (±1.1)	0.134(1)
Self-direction score	mean (±SD)	0.5 (±0.5)	0.5 (±0.5)	0.785(1)
Occupation skills score	mean (±SD)	9.0 (±1.2)	8.7 (±1.3)	0.133(1)
Locomotion score	mean (±SD)	5.9 (±0.6)	4.7 (±0.8)	0.165(1)
General self-help ability score	mean (±SD)	12.5 (±0.6)	12.0 (±0.6)	0.003(1)
Self-help dressing ability score	mean (±SD)	10.5 (±1.1)	9.6 (±1.2)	0.003(1)
Self-help eating ability score	mean (±SD)	10.0 (±0.8)	9.6 (±0.9)	0.120(1)

## Sheet: Table S8
Supplementary Table 8. Attention deficit hyperactivity disorder (ADHD) symptoms of six-year-old prenatally alcohol-exposed (PAE) and control children. ADHD symptoms according to the results of ADHD rating scale (ADHD-RS) and Strengths and Difficulties Questionnaire (SDQ) hyperactivity questionnaires of the PAE and control children at the age of six. ADHD-RS total, inattention, and hyperactivity/i…
		Control children (n = 52)	PAE children (n = 27)	P-value or OR (95% CI, P-value)
ADHD-RS total - Parent	mean (range, ±SD)	9.3 (0-34, ±6.9)	21.7 (3-44, ±11.6)	< 0.001(1)
ADHD-RS total - Parent	n (%) fulfilling ADHD criteria*	93p+ 2 (3.8%)	93p+ 8 (29.6%)	10.5 (2.0-54.1, p = 0.002)(2)
		85p+ 5 (9.6%)	85p+ 11 (40.7%)	6.5 (2.0-21.5, p = 0.002)(2)
ADHD-RS inattention - Parent	mean (range, ±SD)	4.8 (0-20, ±4.1)	9.9 (2-22, ±5.5)	< 0.001(1)
ADHD-RS inattention - Parent	n (%) fulfilling ADHD criteria**	93p+ 2 (3.8%)	93p+ 8 (29.6%)	10.5 (2.0-54.1, p = 0.002)(2)
		85p+ 6 (11.5%)	85p+ 11 (40.7%)	5.3 (1.7-16.6, p = 0.004)(2)
ADHD-RS hyperactivity/impulsivity - Parent	mean (range, ±SD)	4.5 (0-14, ±3.3)	11.4 (1-23, ±6.7)	< 0.001(1)
ADHD-RS hyperactivity/impulsivity - Parent	n (%) fulfilling ADHD criteria***	93p+ 1 (1.9%)	93p+ 8 (29.6%)	21.5 (2.5-183.4, p < 0.001)(2)
		85p+ 4 (7.7%)	85p+ 10 (37.0%)	7.1 (2.0-25.5, p = 0.002)(2)
SDQ hyperactivity - Parent	mean (range, ±SD)	2.1 (0-7, ±1.9)	5.3 (0-10, ±3.0) n=24	< 0.001(1)
SDQ hyperactivity - Parent	n (%) very high (9-10)	0 (0%)	7 (29.2%)	< 0.001(3)
		n=43	n=21
ADHD-RS total - Teacher	mean (range, ±SD)	6.1 (0-38, ±8.3)	20.0 (1-42, ±12.9)	< 0.001(1)
ADHD-RS total - Teacher	n (%) fulfilling ADHD criteria*	93p+ 1 (2.3%)	93p+ 9 (42.9%)	31.5 (3.6-274.0, p < 0.001)(2)
		85p+ 5 (11.6%)	85p+ 9 (42.9%)	5.7 (1.6-20.3, p = 0.009)(2)
ADHD-RS inattention - Teacher	mean (range, ±SD)	2.9 (0-16, ±3.9)	9.3 (0-20, ±5.9)	< 0.001(1)
ADHD-RS inattention - Teacher	n (%) fulfilling ADHD criteria**	93p+ 2 (4.7%)	93p+ 6 (28.6%)	8.2 (1.5-45.2, p = 0.012)(2)
		85p+ 4 (9.3%)	85p+ 9 (42.9%)	7.3 (1.0-28.0, p = 0.003)(2)
ADHD-RS hyperactivity/impulsivity - Teacher	mean (range, ±SD)	3.2 (0-22, ±4.6)	10.7 (1-22, ±7.9)	< 0.001(1)
ADHD-RS hyperactivity/impulsivity - Teacher	n (%) fulfilling ADHD criteria***	93p+ 1 (2.3%)	93p+ 7 (33.3%)	21.0 (2.4-185.9, p = 0.001)(2)
		85p+ 5 (11.6%)	85p+ 9 (42.9%)	5.7 (1.6-20.3, p = 0.009)(2)
SDQ hyperactivity - Teacher	mean (range, ±SD)	1.8 (0-9, ±2.3)	4.4 (0-9, ±3.0) n=18	< 0.001(1)
SDQ hyperactivity - Teacher	n (%) very high (9-10)	1 (2.3%)	3 (16.7%)	8.4 (0.8-87.1, p = 0.073)(2)

## Sheet: Table S9
Supplementary Table 9. Social functioning of six-year-old prenatally alcohol-exposed (PAE) and control children. Social functioning according to Social Responsiveness Scale (SRS) and Strengths and Difficulties (SDQ) questionnaires of the PAE and control children at the age of six. SRS total as well as SDQ prosocial and peer difficulties scores reported by parents are presented as mean (range, ±SD…
		Control children (n = 52)	PAE children (n = 25)	P-value or OR (95% CI, P-value)
SRS total T score - Parent	mean (range, ±SD)	44.3 (35-61, ±6.2)	56.2 (37-120, ±18.0)	< 0.001(2)
SRS proportion with T score >59 - Parent	n (%)	2 (3.8%)	9 (36%)	14.1 (2.8-71.9, p < 0.001)(3)
SRS total T score - Teacher	mean (range, ±SD)	42.6 (36-72, ±6.9) n=42	51.2 (41-69, ±8.4) n=19	< 0.001(2)
SRS proportion with T score >59 - Teacher	n (%)	2 (4.8%) n=42	4 (21.1%) n=19	5.3 (0.9-32.2, p = 0.069)(3)
SDQ prosocial score - Parent	mean (range, ±SD)	7.9 (3-10, ±1.9)	7.1 (3-10, ±2.0) n=24	0.112(2)
SDQ prosocial score <6 -Parent	n (%)	6 (11.5%)	6 (25%) n=24	2.6 (0.7-9.0, p = 0.178)(3)
SDQ prosocial score - Teacher	mean (range, ±SD)	7.3 (1-10, ±2.4) n=43	5 (1-10, ±2.8) n=18	0.003(2)
SDQ prosocial score <4 - Teacher	n (%)	4 (9.3%) n=43	7 (38.9%) n=18	6.2 (1.5-25.1, p = 0.011)(3)
SDQ peer difficulties score - Parent	mean (range, ±SD)	1.3 (0-7, ±1.5)	2.3 (0-7, ±1.9) n=24	0.009(2)
SDQ peer difficulties score >4 - Parent	n (%)	2 (3.8%)	4 (16.7%), n=24	5.0 (0.9-29.5, p = 0.075)(3)
SDQ peer difficulties score - Teacher	mean (range, ±SD)	0.6 (0-4, ±1.0)	2.7 (0-7, ±2.3)	< 0.001(2)
SDQ peer difficulties score >5 - Teacher	n (%)	0 (0%) n=43	3 (16.7%) n=18	0.023(4)

[truncated: 1 more sheets: Table S10]
